# Supplementary material for: Modified combined short and long axis method versus oblique axis method in adult patients undergoing right internal jugular vein cannulation: A randomized controlled non-inferiority study
Source: PLoS One. 2023 Dec 19;18(12):e0295916. doi: 10.1371/journal.pone.0295916 (PMC10729954; doi:10.1371/journal.pone.0295916)
Supplement: S2 Table — (XLSX) [file pone.0295916.s005.xlsx]

## Sheet: ROC for cutoff
Year cut off							Weight cut off							Height cut off							BMI cut off							Neck length cut off							Fasting_time cut off							Infusion_volume cut off							IJV_TD cut off
Positive if greater than or equal to this value	sensitivity	1 - specificity	Youden index	Max (youden index)	cut off value		Positive if greater than or equal to this value	sensitivity	1 - specificity	Youden index	Max (youden index)	cut off value		Positive if less than or equal to this value	sensitivity	1 - specificity	Youden index	Max (youden index)	cut off value		Positive if greater than or equal to this value	sensitivity	1 - specificity	Youden index	Max (youden index)	cut off value		Positive if less than or equal to this value	sensitivity	1 - specificity	Youden index	Max (youden index)	cut off value		Positive if greater than or equal to this value	sensitivity	1 - specificity	Youden index	Max (youden index)	cut off value		Positive if less than or equal to this value	sensitivity	1 - specificity	Youden index	Max (youden index)	cut off value		Positive if greater than or equal to this value
24	1	1	0	0.159	45.5		37	1	1	0	0.16	47.5		0.4	1	1	0	0.057	1.525		14.1	1	1	0	0.141	20.45		7	1	1	0	0.006	14.5		9	1	1	0	0.107	16.125		-1	1	1	0	0	-1		4.3
25.5	0.994	1	-0.006				39	0.994	1	-0.006				1.42	0.994	1	-0.006				15.25	0.994	1	-0.006				8.25	0.988	1	-0.012				10.25	0.994	1	-0.006				25	0.566	0.625	-0.059				6.25
27.5	0.988	1	-0.012				40.5	0.964	1	-0.036				1.445	0.988	1	-0.012				15.5	0.988	1	-0.012				8.75	0.982	1	-0.018				10.75	0.988	1	-0.012				75	0.566	0.583	-0.017				7.4
29.5	0.982	1	-0.018				41.5	0.964	0.958	0.006				1.46	0.964	0.958	0.006				16.1	0.982	1	-0.018				9.5	0.898	0.958	-0.06				11.25	0.988	0.958	0.03				150	0.53	0.583	-0.053				8
30.5	0.976	0.958	0.018				42.5	0.964	0.917	0.047				1.475	0.952	0.958	-0.006				16.65	0.976	1	-0.024				10.25	0.693	0.833	-0.14				11.75	0.982	0.917	0.065				225	0.5	0.583	-0.083				8.65
32.5	0.97	0.958	0.012				43.5	0.946	0.917	0.029				1.485	0.928	0.958	-0.03				17.05	0.976	0.958	0.018				10.6	0.675	0.833	-0.158				12.25	0.94	0.875	0.065				275	0.464	0.583	-0.119				9.1
34.5	0.964	0.958	0.006				44.5	0.928	0.917	0.011				1.495	0.916	0.958	-0.042				17.6	0.97	0.958	0.012				10.85	0.669	0.833	-0.164				12.625	0.916	0.833	0.083				350	0.416	0.583	-0.167				9.4
35.5	0.958	0.958	0				46	0.916	0.833	0.083				1.505	0.849	0.792	0.057				17.95	0.964	0.958	0.006				11.25	0.446	0.5	-0.054				12.875	0.91	0.833	0.077				425	0.386	0.583	-0.197				9.55
36.5	0.946	0.958	-0.012				47.5	0.91	0.75	0.16				1.515	0.843	0.792	0.051				18.15	0.952	0.958	-0.006				11.75	0.44	0.458	-0.018				13.15	0.892	0.833	0.059				475	0.373	0.583	-0.21				9.65
37.5	0.934	0.917	0.017				48.5	0.904	0.75	0.154				1.525	0.807	0.75	0.057				18.3	0.952	0.917	0.035				12.25	0.133	0.208	-0.075				13.4	0.886	0.833	0.053				550	0.205	0.292	-0.087				9.75
38.5	0.934	0.875	0.059				49.5	0.88	0.75	0.13				1.535	0.771	0.75	0.021				18.55	0.946	0.917	0.029				12.75	0.108	0.125	-0.017				13.6	0.849	0.833	0.016				650	0.175	0.208	-0.033				9.85
39.5	0.934	0.833	0.101				50.5	0.825	0.708	0.117				1.545	0.729	0.75	-0.021				18.75	0.946	0.875	0.071				13.5	0.048	0.083	-0.035				13.85	0.843	0.833	0.01				725	0.145	0.167	-0.022				10
40.5	0.922	0.833	0.089				51.25	0.795	0.708	0.087				1.555	0.633	0.708	-0.075				18.9	0.946	0.833	0.113				14.5	0.006	0	0.006				14.25	0.765	0.792	-0.027				775	0.12	0.167	-0.047				10.15
41.5	0.916	0.833	0.083				51.75	0.789	0.708	0.081				1.565	0.578	0.708	-0.13				19.05	0.94	0.833	0.107				16	0	0	0				14.6	0.729	0.708	0.021				850	0.102	0.167	-0.065				10.25
42.5	0.91	0.833	0.077				52.25	0.753	0.708	0.045				1.575	0.536	0.667	-0.131				19.3	0.934	0.833	0.101											14.725	0.717	0.667	0.05				925	0.09	0.167	-0.077				10.35
43.5	0.904	0.792	0.112				52.75	0.747	0.708	0.039				1.585	0.518	0.542	-0.024				19.55	0.928	0.833	0.095											14.875	0.711	0.667	0.044				975	0.09	0.125	-0.035				10.45
44.5	0.898	0.792	0.106				53.5	0.741	0.667	0.074				1.595	0.5	0.542	-0.042				19.65	0.892	0.833	0.059											15.25	0.608	0.542	0.066				1125	0.036	0.042	-0.006				10.55
45.5	0.867	0.708	0.159				54.5	0.711	0.667	0.044				1.605	0.398	0.417	-0.019				19.8	0.886	0.833	0.053											15.625	0.542	0.542	0				1325	0.024	0.042	-0.018				10.7
46.5	0.825	0.708	0.117				55.5	0.639	0.625	0.014				1.615	0.386	0.417	-0.031				19.95	0.88	0.833	0.047											15.875	0.536	0.542	-0.006				1450	0.018	0.042	-0.024				10.9
47.5	0.813	0.667	0.146				56.5	0.62	0.625	-0.005				1.625	0.349	0.333	0.016				20.05	0.873	0.792	0.081											16.125	0.482	0.375	0.107				1850	0.006	0.042	-0.036				11.1
48.5	0.777	0.667	0.11				57.25	0.59	0.625	-0.035				1.635	0.319	0.333	-0.014				20.15	0.867	0.792	0.075											16.375	0.476	0.375	0.101				2850	0	0.042	-0.042				11.35
49.5	0.759	0.625	0.134				57.75	0.584	0.625	-0.041				1.645	0.301	0.25	0.051				20.25	0.861	0.75	0.111											16.6	0.452	0.375	0.077				3501	0	0	0				11.55
50.5	0.711	0.625	0.086				58.5	0.53	0.542	-0.012				1.655	0.235	0.208	0.027				20.35	0.855	0.75	0.105											16.725	0.446	0.375	0.071											11.65
51.5	0.669	0.625	0.044				59.5	0.5	0.542	-0.042				1.665	0.217	0.208	0.009				20.45	0.849	0.708	0.141											16.875	0.434	0.375	0.059											11.75
52.5	0.602	0.542	0.06				60.25	0.428	0.375	0.053				1.675	0.157	0.125	0.032				20.55	0.843	0.708	0.135											17.1	0.343	0.375	-0.032											11.85
53.5	0.572	0.458	0.114				60.75	0.422	0.375	0.047				1.685	0.151	0.125	0.026				20.65	0.825	0.708	0.117											17.3	0.337	0.375	-0.038											11.95
54.5	0.542	0.458	0.084				61.5	0.386	0.375	0.011				1.695	0.133	0.125	0.008				20.75	0.813	0.708	0.105											17.45	0.331	0.375	-0.044											12.05
55.5	0.506	0.417	0.089				62.5	0.331	0.375	-0.044				1.705	0.078	0.083	-0.005				20.85	0.789	0.667	0.122											17.6	0.307	0.375	-0.068											12.15
56.5	0.47	0.375	0.095				63.5	0.313	0.375	-0.062				1.715	0.072	0.083	-0.011				20.95	0.783	0.667	0.116											17.725	0.301	0.333	-0.032											12.25
57.5	0.41	0.333	0.077				64.5	0.283	0.375	-0.092				1.725	0.06	0.083	-0.023				21.05	0.777	0.667	0.11											17.875	0.295	0.333	-0.038											12.35
58.5	0.38	0.333	0.047				65.5	0.241	0.333	-0.092				1.74	0.054	0.083	-0.029				21.2	0.765	0.667	0.098											18.25	0.265	0.292	-0.027											12.5
59.5	0.367	0.333	0.034				66.5	0.217	0.292	-0.075				1.755	0.024	0.042	-0.018				21.35	0.747	0.667	0.08											18.6	0.235	0.25	-0.015											12.65
60.5	0.349	0.292	0.057				67.5	0.193	0.25	-0.057				1.765	0.018	0.042	-0.024				21.45	0.717	0.667	0.05											18.725	0.223	0.25	-0.027											12.75
61.5	0.331	0.25	0.081				68.5	0.181	0.25	-0.069				1.775	0.012	0.042	-0.03				21.65	0.693	0.625	0.068											18.875	0.217	0.25	-0.033											12.9
62.5	0.325	0.25	0.075				69.5	0.175	0.208	-0.033				2.78	0	0	0				21.85	0.687	0.625	0.062											19.125	0.175	0.208	-0.033											13.05
63.5	0.313	0.25	0.063				70.5	0.12	0.208	-0.088											21.95	0.687	0.583	0.104											19.375	0.169	0.208	-0.039											13.15
64.5	0.277	0.25	0.027				71.5	0.114	0.208	-0.094											22.05	0.675	0.583	0.092											19.6	0.151	0.208	-0.057											13.25
65.5	0.247	0.208	0.039				72.5	0.108	0.125	-0.017											22.15	0.657	0.583	0.074											19.725	0.145	0.208	-0.063											13.35
66.5	0.211	0.167	0.044				73.5	0.102	0.125	-0.023											22.25	0.633	0.542	0.091											19.875	0.139	0.208	-0.069											13.55
67.5	0.187	0.167	0.02				74.5	0.096	0.125	-0.029											22.35	0.614	0.542	0.072											20.25	0.102	0.167	-0.065											13.75
68.5	0.145	0.125	0.02				75.5	0.06	0.083	-0.023											22.45	0.608	0.5	0.108											20.6	0.096	0.167	-0.071											13.9
69.5	0.108	0.125	-0.017				76.5	0.048	0.083	-0.035											22.55	0.584	0.5	0.084											20.725	0.09	0.167	-0.077											14.05
70.5	0.102	0.083	0.019				77.5	0.042	0.083	-0.041											22.65	0.572	0.5	0.072											20.875	0.084	0.167	-0.083											14.15
71.5	0.084	0.042	0.042				78.3	0.036	0.083	-0.047											22.75	0.56	0.458	0.102											21.25	0.066	0.167	-0.101											14.25
72.5	0.042	0.042	0				78.8	0.03	0.083	-0.053											22.85	0.554	0.458	0.096											21.6	0.06	0.167	-0.107											14.35
73.5	0.03	0.042	-0.012				79.5	0.024	0.083	-0.059											22.95	0.524	0.417	0.107											21.85	0.054	0.167	-0.113											14.45
75	0	0	0				81.5	0.018	0.042	-0.024											23.05	0.518	0.417	0.101											22.25	0.042	0.083	-0.041											14.65
							85.5	0.012	0.042	-0.03											23.15	0.506	0.417	0.089											22.6	0.036	0.083	-0.047											14.85
							89	0.012	0	0.012											23.25	0.5	0.375	0.125											22.85	0.03	0.083	-0.053											14.95
							91	0	0	0											23.35	0.494	0.375	0.119											23.75	0.018	0.083	-0.065											15.05
																					23.45	0.482	0.375	0.107											25.4	0.012	0.042	-0.03											15.2
																					23.55	0.464	0.375	0.089											28.65	0.006	0.042	-0.036											15.35
																					23.75	0.446	0.375	0.071											32	0	0.042	-0.042											15.45
																					23.95	0.434	0.375	0.059											34	0	0	0											15.55
																					24.05	0.41	0.375	0.035																									15.65
																					24.15	0.398	0.375	0.023																									15.75
																					24.25	0.373	0.375	-0.002																									15.85
																					24.35	0.367	0.375	-0.008																									15.95
																					24.45	0.361	0.375	-0.014																									16.05
																					24.55	0.325	0.375	-0.05																									16.15
																					24.65	0.307	0.375	-0.068																									16.3
																					24.75	0.301	0.375	-0.074																									16.45
																					24.9	0.295	0.375	-0.08																									16.55
																					25.05	0.289	0.333	-0.044																									16.7
																					25.2	0.277	0.333	-0.056																									16.9
																					25.35	0.259	0.292	-0.033																									17.05
																					25.45	0.247	0.292	-0.045																									17.15
																					25.6	0.241	0.292	-0.051																									17.25
																					25.75	0.217	0.292	-0.075																									17.35
																					25.9	0.205	0.25	-0.045																									17.5
																					26.1	0.187	0.208	-0.021																									17.65
																					26.25	0.181	0.208	-0.027																									17.75
																					26.4	0.169	0.208	-0.039																									17.85
																					26.55	0.157	0.208	-0.051																									18
																					26.65	0.151	0.208	-0.057																									18.15
																					26.75	0.139	0.208	-0.069																									18.3
																					26.85	0.127	0.167	-0.04																									18.45
																					26.95	0.114	0.167	-0.053																									18.6
																					27.15	0.102	0.167	-0.065																									18.75
																					27.4	0.096	0.167	-0.071																									18.85
																					27.55	0.09	0.167	-0.077																									18.95
																					27.65	0.084	0.167	-0.083																									19.05
																					27.75	0.078	0.167	-0.089																									19.15
																					27.85	0.066	0.125	-0.059																									19.3
																					28	0.06	0.125	-0.065																									19.45
																					28.2	0.06	0.083	-0.023																									19.6
																					28.35	0.054	0.083	-0.029																									20
																					28.55	0.048	0.083	-0.035																									20.35
																					28.85	0.042	0.083	-0.041																									20.45
																					29.05	0.036	0.083	-0.047																									20.7
																					29.5	0.03	0.083	-0.053																									20.95
																					30.2	0.024	0.083	-0.059																									21.05
																					30.8	0.018	0.083	-0.065																									21.3
																					31.2	0.006	0.083	-0.077																									21.6
																					31.9	0.006	0.042	-0.036																									21.95
																					33.35	0.006	0	0.006																									22.35
																					35.2	0	0	0																									22.65
																																																	22.85
																																																	23
																																																	23.55
																																																	24.05
																																																	24.6
																																																	25.45
																																																	25.85
																																																	27.95
																																																	30.9
																																																	32.8
[truncated: 47 more columns]
